# Supplementary material for: A four-gene prognostic signature for predicting the overall survival of patients with lung adenocarcinoma
Source: PeerJ. 2021 Sep 23;9:e11911. doi: 10.7717/peerj.11911 (PMC8465999; doi:10.7717/peerj.11911)
Supplement: Supplemental Information 1 — The raw data type of gene expression RNAseq downloaded from the public database was FPKM, while the gene expression data in this table was standardized, using z-score function. All the samples were primary tumor. [file peerj-09-11911-s001.csv]

sample	Gender	Age	Tstage	Nstage	Mstage	Stage	status	time	TRAF3IP3	PITX3	MYLIP	CENPH
TCGA-05-4249-01A	male	67	T2	N0	M0	I	0	50.8	-0.318559513	-0.307748451	2.512999842	-0.986958157
TCGA-05-4250-01A	female	79	T3+4	N1	M0	III	1	4	-0.569670416	0.234919068	-0.548654282	0.391806689
TCGA-05-4382-01A	male	68	T2	N0	M0	I	0	20.2	-0.006846838	-0.268457457	-0.602627088	-0.418098983
TCGA-05-4384-01A	male	66	T2	N2	M0	III	0	14.2	-0.564744272	-0.307748451	0.042663329	-0.764293694
TCGA-05-4389-01A	male	70	T1	N0	M0	I	0	45.6	0.150851405	-0.252283019	0.242033864	-0.32824587
TCGA-05-4390-01A	female	58	T2	N0	M0	I	0	37.5	-0.741818553	-0.307748451	-0.679429717	0.289950201
TCGA-05-4396-01A	male	76	T3+4	N1	M0	III	1	10.1	-0.72826083	-0.307748451	-0.109525786	-0.931627248
TCGA-05-4397-01A	male	65	T2	N1	M0	II	1	24.4	-0.908454268	-0.127231381	0.075103175	0.466961648
TCGA-05-4403-01A	male	76	T2	N0	M0	I	0	19.3	-0.636723531	-0.307748451	-0.290450445	-0.813034831
TCGA-05-4405-01A	female	74	T2	N0	M0	I	0	20.3	-0.144038233	0.160175574	0.801776003	-0.848894579
TCGA-05-4415-01A	male	57	T3+4	N2	M0	III	1	3	-0.788411039	13.51001901	-1.584968517	2.231577528
TCGA-05-4417-01A	female	51	T2	N0	M0	I	0	15.2	0.147875935	-0.204093844	0.296750831	-0.718960953
TCGA-05-4418-01A	male	69	T3+4	N2	M0	III	1	9.1	0.057165242	0.503409648	-1.010344414	0.168522016
TCGA-05-4420-01A	male	41	T2	N0	M0	I	0	30.4	-0.879970873	-0.267155626	0.111261977	-0.608315932
TCGA-05-4422-01A	male	68	T2	N0	M0	I	0	12.2	1.18377124	-0.307748451	0.46298373	-0.333317452
TCGA-05-4424-01A	male	70	T3+4	N0	M0	II	0	30.4	-0.337499858	-0.224766565	-0.108847238	0.989978634
TCGA-05-4426-01A	male	71	T2	N0	M0	I	0	26.4	-0.634386525	-0.023596644	-0.795712726	-0.043060556
TCGA-05-4427-01A	female	65	T2	N1	M0	II	0	26.4	-0.343275093	-0.307748451	1.216387599	-0.39062607
TCGA-05-4430-01A	female	59	T2	N0	M0	I	0	25.4	-0.391735601	-0.207286006	-0.061959814	-0.266280622
TCGA-05-4432-01A	male	66	T2	N1	M0	II	0	25.4	-0.266707307	-0.020631386	0.545453782	-0.380439981
TCGA-05-4433-01A	male	82	T2	N0	M0	I	0	24.3	0.001982888	-0.307748451	-0.323728856	-0.553807749
TCGA-05-5420-01A	male	67	T2	N2	M0	III	0	15.2	1.67002091	3.366869769	-0.772265432	-0.193192765
TCGA-05-5423-01A	male	65	T2	N1	M0	II	0	5	0.100644955	-0.307748451	0.457865767	-0.417482319
TCGA-05-5425-01A	male	68	T2	N1	M0	II	0	29.4	-0.110354307	0.058215527	-0.245409339	-0.288966406
TCGA-05-5428-01A	male	57	T1	N1	M0	II	0	22.3	-0.635836302	-0.086105687	0.218791956	-0.137796966
TCGA-05-5429-01A	male	60	T3+4	N2	M0	III	1	9.2	-0.857719043	-0.076046655	-1.10490008	-0.572193498
TCGA-05-5715-01A	female	69	T2	N0	M0	I	0	2.1	-0.652001241	-0.307748451	-0.400154069	-0.988313291
TCGA-35-3615-01A	male	57	T2	N0	M0	I	0	0.5	-0.661895027	-0.307748451	-0.01577708	-0.72566344
TCGA-35-4122-01A	male	69	T1	N0	M0	I	0	7.5	-0.397325474	0.083889548	-1.002990468	0.750912929
TCGA-35-4123-01A	male	38	T1	N0	M0	I	0	6.1	0.536423736	1.444838797	-0.788059422	0.15979255
TCGA-35-5375-01A	male	61	T2	N2	M0	III	0	8.8	-0.455072078	-0.159399725	0.825645715	1.29895924
TCGA-38-4625-01A	female	66	T2	N0	M0	I	0	99.1	-0.475905981	0.352887885	0.85915398	-0.319281101
TCGA-38-4626-01A	female	57	T2	N0	M0	II	0	122.5	-0.701186914	-0.208145863	-0.061310699	-1.146462651
TCGA-38-4627-01A	female	64	T1	N1	M0	II	1	38.2	-0.549644898	-0.041152798	-0.552200154	-0.725625606
TCGA-38-4628-01A	female	65	T2	N1	M0	II	1	49.7	-0.984234306	-0.262285931	0.193943518	0.208651572
TCGA-38-4629-01A	male	68	T3+4	N0	M0	II	1	28.8	-0.57942001	-0.036532168	-0.990198459	0.842842587
TCGA-38-4630-01A	female	75	T2	N0	M0	I	1	35.8	-0.747021012	0.446443036	-0.208522306	0.405485323
TCGA-38-4631-01A	female	72	T2	N0	M0	I	1	11.8	-0.776345589	0.058025501	-1.007407058	1.748284618
TCGA-38-7271-01A	female	72	T1	N0	M0	I	1	26.7	2.270463774	-0.186711507	0.035156576	-0.42965345
TCGA-38-A44F-01A	male	80	T2	N0	M0	I	0	4.4	1.578257439	-0.307748451	-0.403637913	-0.77706031
TCGA-44-2655-01A	female	65	T1	N0	M0	I	0	44.1	-0.355735726	-0.268028185	-0.105709084	-0.644231095
TCGA-44-2656-01A	male	59	T2	N0	M0	I	0	47.6	0.960344299	-0.175804359	-0.262071364	0.078280394
TCGA-44-2659-01A	female	65	T1	N1	M0	II	0	45.6	0.437497474	-0.257334416	1.516466942	-1.00094066
TCGA-44-2661-01A	female	69	T1	N0	M0	I	0	38.6	2.016935776	-0.307748451	-0.08976575	-0.666893182
TCGA-44-2662-01A	male	65	T2	N0	M0	I	0	42.7	-0.323267111	0.051844898	-0.993550051	1.582103014
TCGA-44-2665-01A	female	55	T2	N1	M0	II	0	43.4	-0.461431587	-0.244066411	-0.236312594	-0.370120698
TCGA-44-2666-01A	male	43	T2	N0	M0	I	1	3.2	-0.512963714	-0.124532801	0.038284592	-0.013696874
TCGA-44-2668-01A	male	51	T2	N0	M0	I	1	25.4	-0.350250446	0.390632027	-0.91448221	0.219442859
TCGA-44-3396-01A	female	74	T2	N2	M0	III	0	37.7	0.156549691	-0.077742805	-0.838813282	0.944538192
TCGA-44-3398-01A	female	77	T1	N0	M0	I	0	38.8	-0.225535264	-0.307748451	-0.448413702	-0.522533486
TCGA-44-3917-01A	female	33	T2	N0	M0	I	0	39.4	0.124958109	-0.307748451	0.706497354	-0.104448788
TCGA-44-3918-01A	female	60	T1	N0	M0	I	0	34.5	0.787965765	-0.188099426	2.06703638	-0.277974183
TCGA-44-3919-01A	female	71	T1	N0	M0	I	1	34.2	0.538011102	-0.203659632	0.292591969	-0.643646899
TCGA-44-4112-01A	female	60	T2	N0	M0	I	1	26.9	-0.525528859	-0.307748451	0.043263494	-0.047485527
TCGA-44-5643-01A	male	53	T2	N2	M0	III	0	33.8	-0.297981182	-0.113476302	1.480631737	6.768954253
TCGA-44-6145-01A	female	62	T1	N0	M0	I	0	19.8	0.633028727	-0.307748451	-0.748412557	-0.389337355
TCGA-44-6146-01A	male	64	T3+4	N0	M0	II	0	24.3	-0.850250528	-0.160067628	0.001569136	-1.322522388
TCGA-44-6148-01A	male	60	T1	N0	M0	I	0	23.5	0.033344537	-0.217153377	1.422507493	-0.898285379
TCGA-44-6774-01A	female	56	T1	N2	M0	III	0	21.9	-0.392645169	0.110790881	-0.569566571	-0.399470821
TCGA-44-7661-01A	female	69	T2	N0	M0	I	1	18.6	0.22989863	0.151043578	-0.912555072	1.157794702
TCGA-44-7670-01A	female	47	T1	N1	M0	II	0	29.4	-0.834484269	0.00906174	-0.67992498	1.226595929
TCGA-44-7671-01A	male	64	T2	N0	M0	I	0	29.6	-0.947648744	-0.307748451	-0.725468792	-0.849971594
TCGA-44-7672-01A	female	52	T1	N0	M0	I	0	24	0.416133288	0.065518595	-1.03425343	0.768092368
TCGA-44-8117-01A	female	54	T2	N0	M0	I	0	12.8	-0.621220179	3.167920821	-0.259673316	-0.137491181
TCGA-44-8119-01A	male	73	T3+4	N0	M0	II	0	9.5	-0.655797102	-0.067908848	-0.01338609	1.696512258
TCGA-44-8120-01A	male	58	T2	N0	M0	I	0	8.7	-0.337511153	-0.009203411	1.192560342	-0.966304054
TCGA-44-A47B-01A	male	79	T2	N0	M0	I	0	9.6	-0.213231577	-0.236874103	0.014267814	-0.79666209
TCGA-44-A47G-01A	female	73	T1	N0	M0	I	0	11.7	1.365455922	-0.039365477	-0.849227094	-0.167613847
TCGA-44-A4SS-01A	male	73	T1	N0	M0	I	0	13.8	0.223578823	-0.1294267	-1.206052946	-0.43523339
TCGA-49-4486-01A	male	72	T1	N0	M0	I	1	77.3	-1.01276995	-0.266192723	-0.898896726	-0.713332317
TCGA-49-4487-01A	female	72	T1	N0	M0	I	1	28.5	1.375348286	-0.307748451	-0.569085113	2.056249215
TCGA-49-4490-01A	female	45	T3+4	N2	M0	III	1	12.8	-0.695415236	-0.176167971	-0.550745177	-0.341408105
TCGA-49-4494-01A	male	77	T3+4	N2	M0	III	1	36	-0.89745443	-0.264294737	-1.233368868	0.930034138
TCGA-49-4501-01A	female	67	T2	N0	M0	I	1	47.4	-0.191356523	-0.267236881	0.711458478	-0.369163144
TCGA-49-4505-01A	female	61	T2	N1	M0	II	1	14.3	-0.574508019	-0.102331516	0.212600197	-0.783031432
TCGA-49-4506-01A	female	68	T2	N1	M0	II	1	33.3	-0.629303379	-0.307748451	-1.333744024	0.835591665
TCGA-49-4507-01A	female	73	T3+4	N1	M0	III	1	8.9	-0.424659991	0.134573135	-1.140958139	0.318662607
TCGA-49-4510-01A	female	51	T2	N1	M0	II	1	29.9	-0.827794834	-0.307748451	0.583063636	-0.884781937
TCGA-49-4514-01A	female	79	T1	N0	M0	I	0	56.7	-0.652088928	-0.307748451	-1.490092648	0.05591118
TCGA-49-6742-01A	male	70	T2	N1	M0	II	1	16.3	-1.03861627	-0.080165185	-0.643562482	0.696550235
TCGA-49-6745-01A	male	82	T2	N2	M0	III	0	17.4	-0.200406838	-0.061710092	-0.294993685	0.64689253
TCGA-4B-A93V-01A	female	52	T1	N0	M0	I	1	10	-0.752711357	-0.307748451	0.946094179	0.168563707
TCGA-50-5044-01A	female	72	T3+4	N1	M0	III	1	20.8	-0.818097708	1.087783486	-1.256478322	0.96790463
TCGA-50-5045-01A	female	57	T2	N1	M0	II	1	72.5	1.270187095	0.012252548	-0.608605836	-0.063417314
TCGA-50-5049-01A	male	70	T2	N0	M0	I	0	103.1	1.760046088	-0.214127625	-0.379331984	-0.230270505
TCGA-50-5051-01A	female	42	T2	N2	M0	III	1	15.9	-0.599888979	-0.197547534	0.520700504	0.352464136
TCGA-50-5055-01A	female	79	T1	N1	M0	II	1	61	2.628275048	-0.307748451	-0.607293535	0.002808525
TCGA-50-5066-01A	male	72	T2	N0	M0	I	0	48.1	0.302379199	0.545129772	-0.773973014	0.369643135
TCGA-50-5072-01A	male	74	T2	N2	M0	III	1	8.3	-0.77031702	0.055392952	-0.856649234	2.834378595
TCGA-50-5930-01A	male	47	T2	N2	M0	III	1	9.4	-0.219245471	0.691158066	-0.970119047	-0.130592816
TCGA-50-5931-01A	female	75	T2	N0	M0	I	1	14.5	-0.988076083	-0.095354852	-1.174442838	4.010995935
TCGA-50-5932-01A	male	75	T2	N1	M0	II	1	41.2	-0.886374131	-0.241025207	0.058661465	-0.878573447
TCGA-50-5933-01A	male	72	T3+4	N2	M0	III	1	79.8	-0.474661273	-0.130823972	-0.442318002	0.486305899
TCGA-50-5935-01A	female	86	T1	N0	M0	I	1	21.8	-0.302007101	-0.307748451	2.297706082	-0.381030947
TCGA-50-5936-01A	male	58	T2	N2	M0	III	1	8.6	-0.430518872	8.646719873	-0.546789095	0.21584987
TCGA-50-5939-01A	male	85	T2	N0	M0	I	1	15.3	-0.506021136	0.386862564	-1.008356694	-0.241912045
TCGA-50-5941-01A	female	55	T2	N2	M0	III	0	49.1	1.164604997	-0.307748451	0.705223935	0.242510367
TCGA-50-5942-01A	female	67	T1	N0	M0	I	0	61.6	-0.434188301	-0.307748451	2.388630781	-1.070923936
TCGA-50-5944-01A	female	69	T1	N0	M0	I	0	58.3	-0.742506761	-0.212470047	0.870069887	-1.165275456
TCGA-50-6590-01A	female	72	T2	N0	M0	I	1	42.9	0.194919907	0.64431229	-0.653105383	0.739635733
TCGA-50-6592-01A	female	71	T2	N0	M0	I	1	25.9	-0.151918837	-0.097558112	-1.14817246	0.351674379
TCGA-50-6593-01A	female	49	T1	N2	M0	III	1	11.2	-0.669311695	0.005863854	-0.953460973	-0.451920667
TCGA-50-6594-01A	female	79	T3+4	N2	M0	III	1	12.3	-0.841604449	0.411635661	-0.411361833	0.875883403
TCGA-50-6595-01A	female	74	T2	N2	M0	III	1	6.3	-0.704216745	1.162013366	-0.89632529	1.546926782
TCGA-50-6597-01A	female	79	T2	N0	M0	I	1	42.3	-0.525380826	-0.176834295	-0.812744485	-0.24472147
TCGA-50-6673-01A	female	84	T1	N0	M0	I	1	0.7	-0.776294487	-0.217000273	-0.688467539	-0.658745018
TCGA-50-7109-01A	male	60	T1	N0	M0	I	1	10.3	0.042246923	-0.136200035	3.518715358	-0.55524402
TCGA-50-8457-01A	female	63	T1	N0	M0	I	0	37.5	1.522066519	-0.235180999	0.009042727	-0.933480254
TCGA-50-8459-01A	male	68	T3+4	N0	M0	II	0	37.3	0.16809461	-0.072769333	-0.793205558	-0.750305479
TCGA-50-8460-01A	male	74	T1	N0	M0	I	0	27.6	0.485306826	-0.307748451	-0.121997621	-0.500289139
TCGA-53-7626-01A	female	76	T1	N1	M0	II	1	31	0.551252965	-0.258836258	0.852904462	-0.700438055
TCGA-53-7813-01A	female	51	T3+4	N0	M0	III	0	14.1	0.267360446	-0.307748451	0.350865895	0.582843593
TCGA-55-1592-01A	male	65	T2	N0	M0	I	1	23.4	-0.412368217	-0.307748451	0.686303058	-0.270631975
TCGA-55-1594-01A	male	68	T2	N2	M0	III	0	39.3	-0.313136259	-0.169287223	2.186547606	0.083724348
TCGA-55-1596-01A	male	55	T2	N1	M0	II	0	68.8	-0.609326062	0.085911472	0.00792575	0.357224157
TCGA-55-5899-01A	male	58	T1	N1	M0	II	0	31	-0.675196837	-0.105539933	-0.191208824	2.184441857
TCGA-55-6972-01A	male	72	T2	N0	M0	I	1	54.4	-0.993335504	-0.307748451	3.012074448	-0.455055964
TCGA-55-6975-01A	male	61	T2	N1	M0	II	1	3.9	-0.604413968	-0.028581432	-1.134249575	0.984825916
TCGA-55-6979-01A	female	59	T2	N1	M0	II	1	7.9	1.147104152	-0.066638375	-0.621490114	0.077427497
TCGA-55-6980-01A	male	56	T1	N0	M0	I	0	70.3	0.105081639	-0.169585447	0.290485622	-0.467574619
TCGA-55-6981-01A	female	53	T1	N2	M0	III	1	46	-0.585528433	-0.165297643	-0.451948662	-0.592787594
TCGA-55-6982-01A	female	79	T2	N1	M0	II	1	33.2	-0.588170749	0.081036439	-0.855333722	-0.592118507
TCGA-55-6983-01A	male	81	T2	N1	M0	II	0	94.1	0.625583607	-0.046941133	-0.397850989	-0.088523895
TCGA-55-6984-01A	female	71	T2	N1	M0	II	1	25.3	-0.375460138	0.040488961	-0.814557242	-0.51146681
TCGA-55-6986-01A	female	74	T2	N0	M0	I	0	108.7	-0.36662324	-0.307748451	-0.006734944	-0.595582194
TCGA-55-6987-01A	male	77	T1	N0	M0	I	0	71.2	1.959745455	-0.260177559	-0.118521041	0.082282633
TCGA-55-7281-01A	female	70	T1	N0	M0	I	0	29.1	-0.466178832	-0.227758021	-1.115507554	-0.693545487
TCGA-55-7574-01A	female	64	T2	N0	M0	I	1	33.2	2.699765496	-0.307748451	-0.325343138	-0.510393722
TCGA-55-7576-01A	male	54	T2	N0	M0	I	0	22.3	-0.237158501	-0.103179833	0.136423853	-0.150303573
TCGA-55-7910-01A	female	50	T2	N0	M0	II	0	34.7	-0.465417039	-0.307748451	-0.609070746	0.25191675
TCGA-55-7995-01A	female	73	T1	N0	M0	I	0	29.6	1.681292518	-0.25826782	-0.303064125	-0.706972845
TCGA-55-8085-01A	male	64	T1	N0	M0	I	0	30.1	0.5066174	-0.307748451	0.211687981	0.593048726
TCGA-55-8089-01A	male	56	T1	N0	M0	I	1	23.4	1.471723491	-0.200843798	-0.915594724	1.19873024
TCGA-55-8090-01A	male	80	T1	N0	M0	I	1	19.9	-0.457393118	-0.217095388	-0.466982925	0.266201777
TCGA-55-8203-01A	female	69	T1	N0	M0	I	0	18.2	0.758111732	-0.204521356	-0.272671269	-0.103479921
TCGA-55-8205-01A	female	76	T2	N0	M0	II	0	20	1.379376038	-0.084604253	-0.048994406	2.906719279
TCGA-55-8206-01A	male	56	T1	N0	M0	I	0	29.6	1.108771679	-0.257314753	2.804238186	-0.761223036
TCGA-55-8208-01A	female	73	T1	N0	M0	I	0	22.5	2.12304843	-0.175791904	-0.354609099	-0.666614265
TCGA-55-8616-01A	female	58	T2	N0	M0	I	0	1.6	-0.342849563	0.121654846	-0.114597903	-0.756007186
TCGA-55-A48X-01A	female	63	T1	N1	M0	II	0	23	2.274757722	-0.050699788	0.171802044	-0.030819347
TCGA-55-A48Y-01A	male	69	T2	N0	M0	II	0	21	-0.685985029	-0.143342744	-1.119096928	-0.242601259
TCGA-55-A493-01A	female	54	T2	N0	M0	I	0	0.9	1.017427751	0.24350098	-0.646920134	1.52321249
TCGA-55-A57B-01A	female	80	T1	N0	M0	I	0	18.2	-0.426156093	-0.188719632	-0.665515299	-1.018392428
TCGA-62-8394-01A	female	65	T3+4	N2	M0	III	1	4.6	-0.584874011	-0.163431495	-1.036228529	0.241056062
TCGA-62-8395-01A	female	80	T3+4	N0	M0	II	0	40.5	-0.302222708	-0.15041212	4.219523942	-1.160488565
TCGA-62-8397-01A	female	70	T3+4	N0	M0	II	0	43	-0.578299692	-0.307748451	-0.365324599	-1.073090158
TCGA-62-8398-01A	male	55	T2	N2	M0	III	1	14.8	-0.437708907	0.491166642	-1.251024803	0.170821673
TCGA-62-8399-01A	male	62	T2	N2	M0	III	0	89.9	-0.559447625	-0.035491144	0.808607892	0.107049939
TCGA-62-8402-01A	female	73	T2	N2	M0	III	1	49.9	0.403355058	0.028723377	-0.005176613	-0.282833799
TCGA-62-A46O-01A	female	65	T2	N0	M0	I	1	48.5	-0.879924807	-0.122277223	-0.539028889	0.835132588
TCGA-62-A46P-01A	male	65	T2	N0	M0	I	1	19.8	-0.816506209	-0.194224892	0.364476255	-0.564908077
TCGA-62-A46R-01A	female	54	T2	N0	M0	I	1	57.5	0.404352297	-0.223165437	-0.011297678	0.1607626
TCGA-62-A46S-01A	male	73	T2	N0	M0	I	1	55.1	-0.206733246	-0.307748451	1.400039496	-0.858839761
TCGA-62-A46V-01A	female	78	T2	N0	M0	I	0	73.3	-0.622973761	-0.227022326	0.469470227	-0.168635231
TCGA-62-A46Y-01A	female	70	T2	N2	M0	III	1	13.8	0.503392415	-0.231732204	-0.257825721	0.601175842
TCGA-62-A470-01A	male	84	T2	N0	M0	I	1	39.8	-0.732882245	-0.307748451	1.181637103	-0.468309113
TCGA-62-A471-01A	male	64	T2	N1	M0	II	0	41.5	-0.699267243	0.092867576	-1.028678373	0.334844534
TCGA-62-A472-01A	male	70	T3+4	N0	M0	II	0	30.3	0.177275415	-0.307748451	0.032327689	1.099636929
TCGA-64-1676-01A	male	58	T1	N0	M0	I	0	57.6	-0.658348881	-0.213484362	-0.764846036	-0.512668307
TCGA-64-1677-01A	female	77	T2	N2	M0	III	1	20.9	-0.132740673	0.158511554	0.255543991	1.741109383
TCGA-64-1678-01A	female	70	T2	N0	M0	II	0	39.6	-0.995588812	-0.197137596	-0.537953133	-0.099607414
TCGA-64-1679-01A	female	58	T1	N2	M0	III	0	82.9	-0.739563424	0.090441434	-0.738007142	-0.971735935
TCGA-64-1681-01A	female	61	T1	N0	M0	I	1	38.9	-0.679935472	-0.25070091	0.365146327	-0.349708521
TCGA-64-5774-01A	male	60	T2	N0	M0	I	0	89.2	-0.792915278	-0.307748451	0.631227915	0.653833728
TCGA-64-5775-01A	male	71	T3+4	N0	M0	III	1	2.1	-1.043297253	-0.005297132	-1.58648742	0.990894253
TCGA-64-5778-01A	male	60	T2	N0	M0	I	0	43.5	1.214746283	-0.056443172	-0.039707989	1.021421541
TCGA-64-5779-01A	male	61	T2	N2	M0	III	0	28.8	0.967799625	-0.307748451	0.637575696	-0.109197551
TCGA-64-5781-01A	female	55	T2	N0	M0	I	0	52	0.020703374	-0.001651608	-0.984342372	0.501213627
TCGA-64-5815-01A	male	74	T2	N1	M0	II	0	28.9	-0.526491534	-0.073601739	-1.084504476	-0.729613303
TCGA-67-3770-01A	female	70	T1	N0	M0	I	0	20.3	-0.56956723	-0.307748451	-0.218329974	-0.95695761
TCGA-67-3771-01A	female	77	T1	N0	M0	I	0	20.3	-0.027102369	-0.080061708	-0.986188371	-0.137058703
TCGA-67-3772-01A	female	82	T2	N0	M0	I	0	19.1	-0.628275413	-0.307748451	-0.676433578	-0.854079442
TCGA-67-3773-01A	female	84	T2	N0	M0	I	0	14.2	0.032556415	-0.066880615	0.588285606	-0.89039517
TCGA-67-3774-01A	female	73	T2	N0	M0	I	0	12.8	-0.167708193	-0.307748451	-0.588450239	-0.823996857
TCGA-67-6215-01A	female	52	T2	N0	M0	I	0	5.8	-0.816327264	-0.307748451	0.780512136	-0.158508325
TCGA-67-6216-01A	female	57	T1	N0	M0	I	0	4.7	-0.003628683	-0.307748451	-0.153864208	-0.270862275
TCGA-67-6217-01A	female	73	T2	N1	M0	II	0	14.1	0.345860092	-0.216154692	-0.204285062	-0.832390915
TCGA-69-7760-01A	male	73	T3+4	N0	M0	II	0	6.7	-1.016246174	-0.307748451	-0.493233779	0.62669937
TCGA-69-7763-01A	male	69	T1	N0	M0	I	0	23	-0.478147421	-0.218328791	-0.246097701	-0.823792246
TCGA-69-7764-01A	male	75	T1	N0	M0	I	0	13.8	0.035570332	-0.307748451	0.71600867	-0.961235171
TCGA-69-7973-01A	female	42	T2	N0	M0	I	0	7.7	-0.646504317	0.060282835	1.01955152	0.591865729
TCGA-69-7980-01A	female	70	T1	N0	M0	I	0	13.7	0.009660026	-0.25586878	-0.415400977	-0.763609023
TCGA-69-8255-01A	male	71	T1	N0	M0	I	0	4.3	0.555089611	0.823141246	-1.099581313	0.443050012
TCGA-69-A59K-01A	female	60	T3+4	N0	M0	II	0	19.7	-0.157264379	0.054443678	0.764602493	-0.390085775
TCGA-71-6725-01A	female	48	T2	N0	M0	I	0	8.5	-0.912736126	-0.018512585	-0.685816245	-0.587689221
TCGA-71-8520-01A	female	60	T2	N0	M0	I	1	7	-0.653696595	-0.307748451	-0.550000993	-0.031302984
TCGA-73-4658-01A	female	80	T2	N0	M0	I	1	53.3	-0.169633979	-0.307748451	-0.849520979	-0.829261247
TCGA-73-4659-01A	male	66	T2	N2	M0	III	1	23.7	-0.741944004	-0.208146597	-0.563979718	-0.165204192
TCGA-73-4662-01A	female	65	T1	N0	M0	I	0	83.8	0.29026012	-0.23111984	0.67266118	-0.457665563
TCGA-73-4668-01A	female	66	T2	N1	M0	II	0	15.6	-0.865085805	-0.268876431	0.301657088	0.011145514
TCGA-73-4675-01A	male	59	T3+4	N1	M0	III	1	30.7	-0.826057229	0.843136872	-0.844661531	-0.655121072
TCGA-73-4676-01A	male	45	T2	N1	M0	II	1	9.4	-0.903029896	0.285254371	-1.074289741	0.581315829
TCGA-73-4677-01A	male	74	T2	N0	M0	I	1	1.3	-0.778660702	-0.226165621	-0.220006658	-0.953727346
TCGA-73-7498-01A	female	58	T1	N0	M0	I	0	39.6	0.052779532	-0.307748451	0.343192944	-1.002683752
TCGA-73-7499-01A	female	81	T2	N0	M0	I	1	51	0.439689533	-0.187945701	-0.455634561	2.50907868
TCGA-73-A9RS-01A	male	41	T3+4	N0	M0	II	1	11.3	-0.684425246	-0.307748451	-0.355051029	1.255315866
TCGA-78-7143-01A	female	62	T2	N0	M0	I	1	165.4	0.05751789	-0.307748451	0.531401218	2.253688621
TCGA-78-7146-01A	female	71	T2	N2	M0	III	1	5.8	-0.895435721	-0.165131298	-0.280321439	0.979915344
TCGA-78-7147-01A	female	67	T2	N1	M0	II	1	19.5	-0.461029978	-0.307748451	1.402702758	2.237327415
TCGA-78-7148-01A	male	71	T2	N1	M0	II	1	20.9	-0.653104114	0.457710982	-0.484398714	0.86296215
TCGA-78-7149-01A	male	71	T3+4	N0	M0	III	0	131.3	-0.810244006	-0.231336064	0.871245612	-0.737217114
TCGA-78-7150-01A	male	59	T2	N1	M0	II	1	22.2	-0.823372101	0.462917414	-1.308975954	0.239502631
TCGA-78-7152-01A	male	65	T2	N0	M0	I	1	40.5	-0.22033493	-0.158578334	-0.429069519	-0.336195203
TCGA-78-7153-01A	female	65	T2	N0	M0	I	0	121.2	-0.78835292	-0.307748451	1.071064682	-0.358451587
TCGA-78-7154-01A	male	72	T3+4	N2	M0	III	1	19.8	-0.688315946	-0.225531917	-1.061586345	0.174606427
TCGA-78-7155-01A	male	68	T2	N0	M0	I	1	39	-0.783139918	2.186228491	1.111539298	1.969666188
TCGA-78-7158-01A	female	59	T3+4	N2	M0	III	1	6	-0.517736994	0.348904362	1.357380913	0.174108625
TCGA-78-7161-01A	female	69	T3+4	N0	M0	II	1	9.7	-0.894974348	-0.254652591	-0.619608281	-1.230794165
TCGA-78-7162-01A	male	75	T1	N0	M0	I	1	105.6	-0.291491412	-0.307748451	1.965951249	-0.601219439
TCGA-78-7163-01A	male	60	T2	N0	M0	I	0	241.6	-0.825737275	-0.307748451	0.205979184	0.392783819
TCGA-78-7166-01A	male	84	T2	N1	M0	II	1	8.6	-0.715505146	-0.25368389	-1.382349723	0.422104595
TCGA-78-7220-01A	female	53	T2	N2	M0	III	1	26.9	-0.775539271	0.009342229	-0.565819253	0.289650132
TCGA-78-7535-01A	male	45	T2	N0	M0	I	1	31.6	-0.70504512	-0.061331032	-0.984423536	-0.392047854
TCGA-78-7536-01A	male	69	T2	N2	M0	III	1	8.1	-0.377057798	-0.307748451	1.12593879	0.229425298
TCGA-78-7537-01A	male	72	T2	N0	M0	I	1	54.1	-0.677272641	-0.256924836	0.449397875	-0.8397783
TCGA-78-7539-01A	female	75	T2	N0	M0	II	0	26.4	0.399468796	-0.207871443	-0.142676629	-0.446235876
TCGA-78-7540-01A	female	66	T2	N0	M0	I	1	39.9	-0.875874116	-0.259214351	-0.802286866	-0.941686344
TCGA-78-7542-01A	male	56	T2	N0	M0	I	1	10.7	-0.706066101	-0.216719895	-0.972272861	3.387879585
TCGA-78-7633-01A	male	67	T2	N0	M0	I	1	50.9	-0.977227444	-0.222986012	2.299564075	-0.435606749
TCGA-78-8640-01A	male	59	T1	N1	M0	II	0	235.4	-0.526450333	-0.015607582	0.519831872	-0.439210712
TCGA-78-8648-01A	female	58	T3+4	N0	M0	II	1	40.3	0.788123258	0.036797944	-0.368684259	-0.898055542
TCGA-78-8655-01A	female	77	T1	N0	M0	I	0	78.7	-0.004850004	-0.307748451	0.506043279	-0.482471073
TCGA-78-8660-01A	male	69	T2	N1	M0	II	1	10.7	0.768549662	-0.307748451	-0.873327276	0.407592245
TCGA-78-8662-01A	female	53	T2	N0	M0	I	1	112	-0.917143966	0.785466717	-0.543136785	-0.63526127
TCGA-83-5908-01A	female	59	T1	N0	M0	I	0	27.5	1.048616767	0.069910688	-0.333676092	0.510508489
TCGA-86-6562-01A	male	52	T2	N1	M0	II	1	12.5	-0.56176609	-0.119166788	0.206525124	-0.464561078
TCGA-86-6851-01A	female	73	T1	N1	M0	II	0	6	3.049277332	-0.258078991	0.263695158	-0.820698658
TCGA-86-7711-01A	male	70	T2	N1	M0	II	1	34.9	-0.723889354	0.686958309	-0.734044761	-0.581941785
TCGA-86-7713-01A	male	70	T2	N0	M0	II	0	38.6	-0.767677	0.049169558	1.181599191	-0.492003614
TCGA-86-7714-01A	female	61	T1	N2	M0	III	1	20.8	-0.630703691	-0.307748451	0.089452609	-0.65193979
TCGA-86-7953-01A	female	69	T1	N0	M0	I	0	33.2	0.310495531	-0.307748451	-0.699068932	0.37655709
TCGA-86-7954-01A	female	68	T2	N0	M0	I	0	20.2	0.928987023	-0.168568586	-0.53404615	0.492023987
TCGA-86-7955-01A	male	62	T2	N0	M0	I	0	35.7	-0.914492267	-0.205880054	-0.619259207	0.476843006
TCGA-86-8054-01A	male	61	T2	N1	M0	II	0	38.3	-0.800084974	-0.307748451	0.952989998	3.206114189
TCGA-86-8055-01A	male	79	T2	N1	M0	II	1	4.1	-0.403624113	-0.201871041	-0.636497356	-0.27234552
TCGA-86-8056-01A	female	63	T3+4	N0	M0	III	0	4.6	0.095237287	-0.258778452	-0.404582218	-0.895918455
TCGA-86-8073-01A	male	58	T2	N0	M0	I	0	24.7	-0.064169052	-0.170937967	0.708368084	-0.652326672
TCGA-86-8074-01A	female	62	T1	N1	M0	II	0	0.8	-0.37387023	-0.090007162	-0.446237733	0.130163285
TCGA-86-8075-01A	female	66	T2	N0	M0	I	1	23.1	-0.226369973	-0.013791298	-0.312733502	0.335515681
TCGA-86-8076-01A	male	42	T1	N0	M0	I	0	33.1	1.117569517	-0.307748451	0.42695745	-0.452938915
TCGA-86-8278-01A	female	63	T2	N1	M0	II	0	31.5	0.003776214	-0.224457438	0.981385634	-0.586792525
TCGA-86-8279-01A	male	46	T2	N1	M0	II	0	31.6	-0.903746508	-0.258448729	2.547586147	-0.155272887
TCGA-86-8280-01A	female	54	T2	N0	M0	II	0	23.4	1.051907413	-0.247325612	0.399386146	-0.094258001
TCGA-86-8358-01A	male	44	T2	N0	M0	I	0	21.8	-0.256657196	0.187818834	0.904748972	2.589211706
TCGA-86-8359-01A	male	52	T3+4	N2	M0	III	1	14.8	0.456558874	-0.003860746	-0.743474903	-0.947191299
TCGA-86-8585-01A	male	57	T2	N0	M0	I	0	11.8	0.609637299	-0.307748451	-1.103406428	0.137636689
TCGA-86-8668-01A	female	61	T1	N0	M0	I	0	14.1	0.523631641	-0.18560854	0.32287406	-0.954797017
TCGA-86-8669-01A	male	64	T1	N0	M0	I	0	31.3	-0.141705518	-0.307748451	5.198498883	-0.89499463
TCGA-86-8671-01A	female	72	T2	N1	M0	II	0	28	5.374665385	-0.307748451	0.469261495	-0.737044178
TCGA-86-8672-01A	male	59	T3+4	N0	M0	II	1	0.6	0.081822451	0.284003157	-1.184709011	0.233890117
TCGA-86-8673-01A	male	61	T2	N0	M0	I	0	28.7	-0.623494473	-0.209291068	-0.885016352	-0.023306494
TCGA-86-8674-01A	male	50	T2	N1	M0	II	0	26.9	-0.935806917	0.059821558	-0.331856417	-0.643744344
TCGA-86-A456-01A	female	78	T1	N0	M0	I	0	29.9	0.083296751	-0.307748451	0.148396899	-0.783146076
TCGA-86-A4D0-01A	male	48	T2	N0	M0	II	1	3.9	-0.724115601	0.1419799	0.363368771	3.440179521
TCGA-86-A4JF-01A	male	56	T3+4	N0	M0	II	1	24.6	-0.472006991	-0.237084184	-0.594544235	0.579443204
TCGA-86-A4P7-01A	female	63	T2	N0	M0	I	0	13.8	1.210465316	-0.307748451	1.6909125	-0.633977682
TCGA-91-6828-01A	male	70	T1	N0	M0	I	0	10.8	0.336776621	-0.307748451	1.876921942	-0.347510448
TCGA-91-6835-01A	female	81	T1	N0	M0	I	0	2.6	4.111243425	-0.307748451	0.12726973	-0.516200179
TCGA-91-6840-01A	female	59	T1	N0	M0	I	0	12.4	-0.104887355	-0.181642414	1.718179981	-0.268019174
TCGA-95-7562-01A	male	71	T2	N1	M0	II	1	2.9	-0.701003577	-0.093776257	-0.563866832	2.231784626
TCGA-95-7567-01A	male	61	T2	N1	M0	II	0	18.9	-0.469429035	-0.2593691	0.683835646	-0.017766858
TCGA-95-7944-01A	male	71	T1	N0	M0	I	0	12.6	0.541164502	-0.252884434	-0.629323221	0.75933195
TCGA-95-7947-01A	male	67	T1	N0	M0	I	0	15.9	0.086869609	-0.249334495	0.988777626	-0.443062998
TCGA-95-7948-01A	female	42	T2	N0	M0	I	0	15.9	-0.790970185	-0.307748451	4.74369002	-0.494445867
TCGA-95-8494-01A	male	67	T2	N1	M0	II	0	2.8	-0.60265812	0.12268081	-0.771133159	3.558427151
TCGA-95-A4VK-01A	female	74	T2	N2	M0	III	0	21.7	0.81611949	0.013182591	-0.392791949	0.233786835
TCGA-95-A4VN-01A	female	62	T2	N1	M0	II	0	18.4	0.752104707	-0.156265094	-0.680996286	-0.146832165
TCGA-95-A4VP-01A	female	66	T2	N2	M0	III	0	20.2	0.003596485	-0.230347226	-0.5396516	-0.463091611
TCGA-97-7554-01A	female	83	T2	N2	M0	III	0	25.8	-0.449801896	-0.162493353	0.395053673	-0.149395054
TCGA-97-8172-01A	female	75	T2	N0	M0	I	0	18.2	3.173848939	-0.263122708	2.059968111	-1.018503792
TCGA-97-8174-01A	male	67	T2	N0	M0	II	1	5.5	0.209971625	-0.146427168	-0.219897937	-1.058598775
TCGA-97-8175-01A	female	55	T2	N0	M0	I	0	18.4	-0.377773821	-0.307748451	-0.86315614	-0.401148898
TCGA-97-8176-01A	male	63	T3+4	N1	M0	III	1	15.6	-0.459216755	-0.113304122	-1.055352261	1.199737714
TCGA-97-8177-01A	female	59	T2	N0	M0	I	0	16.6	0.098922395	-0.155360716	0.990259149	-0.718354661
TCGA-97-8179-01A	male	72	T1	N0	M0	I	0	14.5	-0.76620032	-0.17531006	0.244610394	-0.141417996
TCGA-97-A4LX-01A	male	81	T2	N0	M0	I	0	20.5	3.298359586	-0.307748451	0.59648454	-0.536734118
TCGA-97-A4M0-01A	female	60	T2	N0	M0	I	0	21.7	1.006226959	-0.09074343	1.521982599	-0.425040528
TCGA-97-A4M1-01A	female	52	T1	N0	M0	I	0	20	-0.265182398	-0.307748451	0.814365338	-0.915237555
TCGA-97-A4M2-01A	male	66	T1	N0	M0	I	0	20.8	0.809578542	-0.307748451	0.937184703	-0.76323404
TCGA-97-A4M3-01A	female	69	T1	N0	M0	I	0	18	-0.832111457	-0.307748451	0.793314796	-0.671941709
TCGA-97-A4M5-01A	male	83	T1	N0	M0	I	0	21.1	0.101273151	-0.107108642	-0.24997326	-0.803075628
TCGA-97-A4M6-01A	female	45	T1	N0	M0	I	0	18.9	1.659429986	-0.228078324	0.251345086	-0.762946507
TCGA-97-A4M7-01A	male	74	T1	N0	M0	I	0	21	0.872818616	-0.307748451	-0.03347829	0.189291477
TCGA-99-7458-01A	female	74	T3+4	N0	M0	III	0	24.9	0.816927844	-0.253514475	-0.005343066	-0.472065504
TCGA-99-8025-01A	female	72	T3+4	N2	M0	III	0	35.3	-0.640324918	0.072688874	-0.083263377	-0.567605278
TCGA-99-8028-01A	female	50	T1	N0	M0	I	0	37.3	1.167337266	-0.307748451	-0.68109068	-0.436294177
TCGA-99-8032-01A	male	61	T1	N0	M0	I	0	1.5	-0.156277448	-0.307748451	0.919258279	-0.231923489
TCGA-99-AA5R-01A	female	70	T1	N0	M0	I	0	21.9	2.713986662	-0.307748451	0.110982967	-0.912879717
TCGA-L4-A4E5-01A	female	48	T1	N0	M0	I	0	19.3	-0.472342139	-0.156851192	-0.28913696	-0.30170457
TCGA-L4-A4E6-01A	male	67	T1	N0	M0	I	0	14.5	0.332334519	-0.307748451	0.892490496	-1.124091777
TCGA-L9-A743-01A	male	56	T2	N1	M0	II	0	22.1	1.130512521	0.006972186	-0.826439328	-0.405848521
TCGA-L9-A7SV-01A	male	69	T2	N1	M0	II	0	18.8	-0.582137449	-0.182065381	0.652026285	0.736146029
TCGA-MN-A4N1-01A	male	60	T2	N1	M0	II	0	27.6	-0.862366686	1.677278199	-0.763682944	0.321352257
TCGA-MN-A4N4-01A	male	57	T1	N0	M0	I	0	39.2	-0.340241025	1.011926195	0.440426889	-0.681935292
TCGA-MN-A4N5-01A	male	63	T1	N0	M0	I	0	2.8	0.253658281	1.552175259	1.468661505	0.403918287
TCGA-MP-A4SV-01A	male	67	T2	N0	M0	I	1	87.3	1.108932157	-0.15394258	-0.193923047	-0.576222592
TCGA-MP-A4SW-01A	male	53	T2	N1	M0	II	1	59.3	0.613839575	0.053219176	-0.298249888	-0.583617528
TCGA-MP-A4SY-01A	male	61	T2	N1	M0	II	1	50	-0.595348032	-0.307748451	-1.015215452	1.914329655
TCGA-MP-A4T4-01A	female	68	T2	N1	M0	II	1	87.2	2.181767231	-0.142903808	-0.091116269	0.395449595
TCGA-MP-A4T8-01A	male	68	T2	N2	M0	III	1	5.4	-0.772239826	0.953875588	-0.698518994	-0.478173147
TCGA-MP-A4TA-01A	female	75	T1	N0	M0	I	1	31.7	-0.450211731	-0.164850606	-0.442896921	1.248372308
TCGA-MP-A4TC-01A	male	77	T1	N2	M0	III	1	2.5	-0.314207686	0.28721641	-0.644031184	0.068487494
TCGA-MP-A4TD-01A	male	71	T2	N2	M0	III	1	10.2	0.876938356	-0.307748451	0.811581319	-0.220012672
TCGA-MP-A4TF-01A	female	58	T2	N0	M0	II	1	11.2	-0.500927332	-0.187700799	0.432713102	2.655679552
TCGA-MP-A4TH-01A	female	70	T1	N0	M0	I	0	24.7	3.027350363	-0.234742391	0.703570195	-0.943446368
TCGA-MP-A4TI-01A	male	72	T2	N1	M0	II	1	14.3	2.226181077	0.935244639	-0.644404513	1.628389953
TCGA-MP-A4TJ-01A	female	62	T1	N0	M0	I	1	11.3	3.280335942	-0.056903707	0.379950777	-0.245849897
TCGA-MP-A5C7-01A	female	76	T2	N0	M0	I	0	74.9	-0.827842729	-0.247852323	3.405755904	-0.866091633
TCGA-NJ-A4YF-01A	female	50	T1	N0	M0	I	0	72	-0.82113156	-0.307748451	-0.598590519	-0.229130567
TCGA-NJ-A4YG-01A	male	65	T2	N0	M0	I	0	75.4	-0.244330747	-0.221058564	-0.282826094	-0.517046702
TCGA-NJ-A4YI-01A	female	87	T2	N2	M0	III	1	0.1	-0.664369424	-0.307748451	0.580641595	-0.892516645
TCGA-NJ-A4YP-01A	male	52	T2	N0	M0	I	0	1.7	-0.30940858	-0.205225009	-0.672061752	-0.297444075
TCGA-NJ-A4YQ-01A	female	69	T1	N0	M0	I	0	47.7	3.19613922	-0.20472961	-0.616118083	-0.5718259
TCGA-NJ-A55A-01A	female	76	T2	N0	M0	I	0	0.5	2.318203428	-0.150125346	0.195879297	-0.356760315
TCGA-NJ-A55O-01A	female	56	T1	N1	M0	II	0	0.4	-0.351720888	-0.307748451	-0.001709212	-0.715379677
TCGA-NJ-A7XG-01A	male	49	T3+4	N1	M0	III	0	20.6	-0.900571492	-0.307748451	-0.546087285	-0.643341251
TCGA-S2-AA1A-01A	female	68	T1	N0	M0	I	0	17.1	3.442340422	-0.094856312	-0.717246183	-0.977354632
